# Supplementary material for: Highly syntenic regions in the genomes of soybean, Medicago truncatula, and Arabidopsis thaliana
Source: BMC Plant Biol. 2005 Aug 15;5:15. doi: 10.1186/1471-2229-5-15 (PMC1201151; doi:10.1186/1471-2229-5-15)
Supplement: Additional File 3 — Gene Annotation Table [file 1471-2229-5-15-S3.xls]

## Sheet: rhg1
Additional File 3. Gene Annotation
Synteny Block	Species	Homoeolog	Gene	Putative Function	Synteny Block	Species	Homoeolog	Gene	Putative Function	Synteny Block	Species	Homoeolog	Gene	Putative Function
					1a	Gm		1	no hits
1a	Mt		1	pentatricopeptide (PPR) repeat-containing protein [Arabidopsis thaliana]
					1a	Gm		2	gamma-glutamyltranspeptidase family protein [Arabidopsis thaliana]
1a	Mt		2	alanine:glyoxylate aminotransferase 2 homolog [Arabidopsis thaliana]	1a	Gm		3	alanine:glyoxylate aminotransferase 2 homolog [Arabidopsis thaliana]
1a	Mt		3	TGA-type basic leucine zipper protein TGA1.1 [Phaseolus vulgaris]	1a	Gm		4	transcription factor STGA1 - soybean
1a	Mt		4	small nuclear ribonucleoprotein, putative / snRNP, putative / Sm protein, putative [Arabidopsis thaliana]
1a	Mt		5	hypothetical protein At2g06660 [imported] - Arabidopsis thaliana
1a	Mt		6	no hits
					1a	Gm		5	unknown protein [Arabidopsis thaliana]
					1a	Gm		6	no hits
1a	Mt		7	no hits	1a	Gm		7	no hits
1a	Mt		8	zinc finger (C3HC4-type RING finger) family protein [Arabidopsis thaliana]	1a	Gm		8	putative RING zinc finger protein-like protein [Thellungiella halophila]
1a	Mt		9	expressed protein [Arabidopsis thaliana]
					1a	Gm		9	no hits
					1a	Gm		10	no hits
					1a	Gm		11	emsy N terminus domain-containing protein / ENT domain-containing protein [Arabidopsis thaliana]
					1a	Gm		12	emsy N terminus domain-containing protein / ENT domain-containing protein [Arabidopsis thaliana]
					1a	Gm		13	expressed protein [Arabidopsis thaliana]
					1a	Gm		14	fibrillarin 2 (FIB2) [Arabidopsis thaliana]
					1a	Gm		15	short-chain dehydrogenase/reductase (SDR) family protein [Arabidopsis thaliana]
					1a	Gm		16	expressed protein [Arabidopsis thaliana]
1a	Mt		10	SAP domain-containing protein [Arabidopsis thaliana]	1a	Gm		17	SAP domain-containing protein [Arabidopsis thaliana]
1a	Mt		11	RNase L inhibitor protein-related [Arabidopsis thaliana]
1a	Mt		12	no hits
1a	Mt		13	expressed protein [Arabidopsis thaliana]
					1a	Gm		18	no hits
1a	Mt		14	hypothetical protein At2g22130 [imported] - Arabidopsis thaliana	1a	Gm		19	hypothetical protein At2g22130 [imported] - Arabidopsis thaliana
1a	Mt		15	no hits
1a	Mt		16	C2 domain-containing protein [Cicer arietinum]
					1a	Gm		20	aspartyl protease family protein [Arabidopsis thaliana]
1a	Mt		17	heavy-metal-associated domain-containing protein / copper chaperone (CCH)-related [Arabidopsis thaliana]	1a	Gm		21	heavy-metal-associated domain-containing protein / copper chaperone (CCH)-related [Arabidopsis thaliana]
1b	Mt		18	copia-type polyprotein, putative [Arabidopsis thaliana]
1b	Mt		19	Unknown protein [Arabidopsis thaliana]
1b	Mt		20	unknown protein [Arabidopsis thaliana]
1b	Mt		21	unknown protein [Arabidopsis thaliana]	1b	Gm		22	expressed protein [Arabidopsis thaliana]
1b	Mt		22	P0439E11.14 [Oryza sativa (japonica cultivar-group)]	1b	Gm		23	P0439E11.14 [Oryza sativa (japonica cultivar-group)]
1b	Mt		23	putative Na/H antiporter [Arabidopsis thaliana]	1b	Gm		24	cation/hydrogen exchanger, putative (CHX15) [Arabidopsis thaliana]
1b	Mt		24	unnamed protein product [Arabidopsis thaliana]	1b	Gm		25	hypothetical protein T2L5.1 - Arabidopsis thaliana
1b	Mt		25	At3g56140 [Arabidopsis thaliana]	1b	Gm		26	expressed protein [Arabidopsis thaliana]
1b	Mt		26	AT3g56130/F18O21_90 [Arabidopsis thaliana]	1b	Gm		27	biotin/lipoyl attachment domain-containing protein [Arabidopsis thaliana]
1b	Mt		27	hypothetical protein [Arabidopsis thaliana]	1b	Gm		28	hypothetical protein [Arabidopsis thaliana]
1b	Mt		28	no hits
1b	Mt		29	no hits
1b	Mt		30	no hits
1b	Mt		31	no hits
1b	Mt		32	gag/pol polyprotein [Pisum sativum]
1b	Mt		33	gag/pol polyprotein [Pisum sativum]
1b	Mt		34	no hits
					1b	Gm		29	receptor-like kinase RHG1 [Glycine max]
1b	Mt		35	diphenol oxidase laccase [Glycine max]	1b	Gm		30	diphenol oxidase laccase [Glycine max]
1b	Mt		36	putative Na/H antiporter [Arabidopsis thaliana]	1b	Gm		31	cation/hydrogen exchanger, putative (CHX15) [Arabidopsis thaliana]
1b	Mt		37	putative Na/H antiporter [Arabidopsis thaliana]	1b	Gm		32	cation/hydrogen exchanger, putative (CHX15) [Arabidopsis thaliana]
					1b	Gm		33	no hits
1b	Mt		38	putative protein [Arabidopsis thaliana]	1b	Gm		34	SNF2 domain-containing protein / helicase domain-containing protein [Arabidopsis thaliana]
1b	Mt		39	unnamed protein product [Arabidopsis thaliana]
1b	Mt		40	expressed protein [Arabidopsis thaliana]	1b	Gm		35	expressed protein [Arabidopsis thaliana]
1b	Mt		41	no hits
1b	Mt		42	SNF2 domain-containing protein / helicase domain-containing protein [Arabidopsis thaliana]
1b	Mt		43	no hits
1b	Mt		44	expressed protein [Arabidopsis thaliana]	1b	Gm		36	expressed protein [Arabidopsis thaliana]
1b	Mt		45	expressed protein [Arabidopsis thaliana]	1b	Gm		37	expressed protein [Arabidopsis thaliana]
					1b	Gm		38	expressed protein [Arabidopsis thaliana]
1b	Mt		46	no hits
1b	Mt		47	DEAD/DEAH box helicase, putative (RH18) [Arabidopsis thaliana]	1b	Gm		39	DEAD/DEAH box helicase, putative (RH18) [Arabidopsis thaliana]
					1b	Gm		40	no hits
1b	Mt		48	glycosyl hydrolase family 85 protein [Arabidopsis thaliana]	1b	Gm		41	glycosyl hydrolase family 85 protein [Arabidopsis thaliana]
					1b	Gm		42	polyprotein [Glycine max]
1b	Mt		49	LOB domain protein 12 / lateral organ boundaries domain protein 12 (LBD12) [Arabidopsis thaliana]	1b	Gm		43	LOB domain protein 12 / lateral organ boundaries domain protein 12 (LBD12) [Arabidopsis thaliana]
					1b	Gm		44	no hits
					1b	Gm		45	no hits
					1b	Gm		46	Ferritin 3, chloroplast precursor (SFerH-3)
1b	Mt		50	hypothetical protein [imported] - Arabidopsis thaliana
1b	Mt		51	histidine acid phosphatase family protein [Arabidopsis thaliana]	1b	Gm		47	histidine acid phosphatase family protein [Arabidopsis thaliana]
1b	Mt		52	eukaryotic translation initiation factor 2 subunit 1, putative / eIF-2A, putative / eIF-2-alpha, putative [Arabidopsis thaliana]	1b	Gm		48	eukaryotic translation initiation factor 2 subunit 1, putative / eIF-2A, putative / eIF-2-alpha, putative [Arabidopsis thaliana]
1b	Mt		53	eukaryotic translation initiation factor 2 subunit 1, putative / eIF-2A, putative / eIF-2-alpha, putative [Arabidopsis thaliana]
1b	Mt		54	hypothetical EIF-2-Alpha [Arabidopsis thaliana]
1b	Mt		55	eukaryotic translation initiation factor 2 subunit 1, putative / eIF-2A, putative / eIF-2-alpha, putative [Arabidopsis thaliana]
1b	Mt		56	dehydration-responsive family protein [Arabidopsis thaliana]	1b	Gm		49	hypothetical protein At2g40280 [imported] - Arabidopsis thaliana
1b	Mt		57	no hits
1b	Mt		58	glutaredoxin family protein [Arabidopsis thaliana]
1b	Mt		59	no hits
					1b	Gm		50	no hits
1b	Mt		60	leucine-rich repeat transmembrane protein kinase, putative [Arabidopsis thaliana]	1b	Gm		51	leucine-rich repeat transmembrane protein kinase, putative [Arabidopsis thaliana]
1b	Mt		61	pollen Ole e 1 allergen and extensin family protein [Arabidopsis thaliana]	1b	Gm		52	pollen Ole e 1 allergen and extensin family protein [Arabidopsis thaliana]
1b	Mt		62	protein kinase-related [Arabidopsis thaliana]	1b	Gm		53	protein kinase-related [Arabidopsis thaliana]
1b	Mt		63	outer membrane OMP85 family protein [Arabidopsis thaliana]	1b	Gm		54	outer membrane OMP85 family protein [Arabidopsis thaliana]
1b	Mt		64	expressed protein [Arabidopsis thaliana]	1b	Gm		55	expressed protein [Arabidopsis thaliana]
1b	Mt		65	LOB domain family protein / lateral organ boundaries domain family protein (LBD21) [Arabidopsis thaliana]	1b	Gm		56	LOB domain family protein / lateral organ boundaries domain family protein (LBD21) [Arabidopsis thaliana]
1b	Mt		66	RNA-directed DNA polymerase homolog T24M8.8 - Arabidopsis thaliana
1b	Mt		67	no hits
1b	Mt		68	transferase family protein [Arabidopsis thaliana]
1b	Mt		69	putative transposable element Tip100 protein [Oryza sativa (japonica cultivar-group)]
					1b	Gm		57	copia-type polyprotein, putative [Arabidopsis thaliana]
					1b	Gm		58	no hits
					1b	Gm		59	no hits
1b	Mt		70	no hits
1b	Mt		71	disease resistance protein (NBS-LRR class), putative [Arabidopsis thaliana]
1b	Mt		72	no hits
1b	Mt		73	no hits
1b	Mt		74	nucellin protein, putative [Arabidopsis thaliana]
1b	Mt		75	basic helix-loop-helix (bHLH) family protein [Arabidopsis thaliana]	1b	Gm		60	basic helix-loop-helix (bHLH) family protein [Arabidopsis thaliana]
1b	Mt		76	expressed protein [Arabidopsis thaliana]	1b	Gm		61	expressed protein [Arabidopsis thaliana]
1b	Mt		77	clathrin heavy chain - soybean	1b	Gm		62	clathrin heavy chain - soybean
1b	Mt		78	putative 60S ribosomal protein L10A (RPL10aC) [Oryza sativa (japonica cultivar-group)]	1b	Gm		63	putative 60S ribosomal protein L10A (RPL10aC) [Oryza sativa (japonica cultivar-group)]
1b	Mt		79	histone H4 [Citrus jambhiri]
1b	Mt		80	unknown protein [Arabidopsis thaliana]	1b	Gm		64	unknown protein [Arabidopsis thaliana]
					1b	Gm		65	no hits
1b	Mt		81	phosphoribosylanthranilate isomerase 1 (PAI1) [Arabidopsis thaliana]	1b	Gm		66	phosphoribosylanthranilate isomerase 1 (PAI1) [Arabidopsis thaliana]
					1b	Gm		67	no hits
1b	Mt		82	zinc finger (CCCH-type) family protein [Arabidopsis thaliana]
1b	Mt		83	hypothetical protein At2g45230 [imported] - Arabidopsis thaliana
1b	Mt		84	oxidoreductase, 2OG-Fe(II) oxygenase family protein [Arabidopsis thaliana]	1b	Gm		68	oxidoreductase, 2OG-Fe(II) oxygenase family protein [Arabidopsis thaliana]
					2	Gm		1	unknown protein [Oryza sativa (japonica cultivar-group)]
					2	Gm		2	Hypothetical protein CBG04099 [Caenorhabditis briggsae]
					2	Gm		3	small nuclear ribonucleoprotein, putative / snRNP, putative / Sm protein, putative [Arabidopsis thaliana]
					2	Gm		4	putative amidase [Solanum demissum]
					2	Gm		5	putative amidase [Solanum demissum]
					2	Gm		6	expressed protein [Arabidopsis thaliana]
					2	Gm		7	putative phragmoplast-associated kinesin-related protein 1 [Oryza sativa (japonica cultivar-group)]
					2	Gm		8	cystatin [Malus x domestica]
					2	Gm		9	pentatricopeptide (PPR) repeat-containing protein [Arabidopsis thaliana]
					2	Gm		10	putative 70 kDa peptidylprolyl isomerase [Oryza sativa (japonica cultivar-group)]
					2	Gm		11	Mitochondrial ribosomal protein S19
					2	Gm		12	No hits
					2	Gm		13	No hits
					2	Gm		14	expressed protein [Arabidopsis thaliana]
					2	Gm		15	No hits
					2	Gm		16	Brassinosteroid-regulated protein BRU1 precursor
2	Mt	Mt_i	1	No hits	2	Gm		17	expressed protein [Arabidopsis thaliana]
										2	Mt	Mt_ii	1	gag-pol polyprotein [Glycine max]
										2	Mt	Mt_ii	2	differential display gene in mouse
										2	Mt	Mt_ii	3	hypothetical protein [Arabidopsis thaliana]
2	Mt	Mt_i	2	glucosyltransferase NTGT2 [Nicotiana tabacum]	2	Gm		18	glucosyltransferase NTGT2 [Nicotiana tabacum]	2	Mt	Mt_ii	4	cold-induced glucosyl transferase [Solanum sogarandinum]
2	Mt	Mt_i	3	glucosyltransferase NTGT2 [Nicotiana tabacum]	2	Gm		19	glucosyltransferase NTGT2 [Nicotiana tabacum]	2	Mt	Mt_ii	5	cold-induced glucosyl transferase [Solanum sogarandinum]
2	Mt	Mt_i	4	glucosyltransferase NTGT2 [Nicotiana tabacum]	2	Gm		20	glucosyltransferase NTGT2 [Nicotiana tabacum]	2	Mt	Mt_ii	6	glucosyltransferase NTGT2 [Nicotiana tabacum]
2	Mt	Mt_i	5	No hits
2	Mt	Mt_i	6	No hits
2	Mt	Mt_i	7	No hits
2	Mt	Mt_i	8	receptor-like kinase RHG4 [Glycine max]	2	Gm		21	receptor-like kinase RHG4 [Glycine max]	2	Mt	Mt_ii	7	receptor-like kinase RHG4 [Glycine max]
2	Mt	Mt_i	9	subtilase family protein [Arabidopsis thaliana]	2	Gm		22	subtilisin-like proteinase homolog F14F18.110 [imported] - Arabidopsis thaliana
2	Mt	Mt_i	10	aspartate kinase (EC 2.7.2.4) / homoserine dehydrogenase (EC 1.1.1.3) precursor - soybean chloroplast	2	Gm		23	aspartate kinase (EC 2.7.2.4) / homoserine dehydrogenase (EC 1.1.1.3) precursor - soybean chloroplast	2	Mt	Mt_ii	8	aspartate kinase (EC 2.7.2.4) / homoserine dehydrogenase (EC 1.1.1.3) precursor - soybean chloroplast
2	Mt	Mt_i	11	No hits
2	Mt	Mt_i	12	aspartate kinase (EC 2.7.2.4) / homoserine dehydrogenase (EC 1.1.1.3) precursor - soybean (fragment)
					2	Gm		24	Histone H3
					2	Gm		25	hypothetical protein At2g28780 [imported] - Arabidopsis thaliana
2	Mt	Mt_i	13	expressed protein [Arabidopsis thaliana]
2	Mt	Mt_i	14	AMP-binding protein, putative [Arabidopsis thaliana]						2	Mt	Mt_ii	9	AMP-binding protein, putative [Arabidopsis thaliana]
										2	Mt	Mt_ii	10	AMP-binding protein, putative [Arabidopsis thaliana]
										2	Mt	Mt_ii	11	pentatricopeptide (PPR) repeat-containing protein [Arabidopsis thaliana]
										2	Mt	Mt_ii	12	expressed protein [Arabidopsis thaliana]
2	Mt	Mt_i	15	selenium binding protein [Glycine max]	2	Gm		26	selenium binding protein [Glycine max]	2	Mt	Mt_ii	13	selenium binding protein [Medicago sativa]
2	Mt	Mt_i	16	rapid alkalinization factor (RALF) family protein [Arabidopsis thaliana]	2	Gm		27	rapid alkalinization factor (RALF) family protein [Arabidopsis thaliana]
2	Mt	Mt_i	17	microfibrillar-associated protein-related [Arabidopsis thaliana]	2	Gm		28	putative MFAP1 protein [Oryza sativa (japonica cultivar-group)]
2	Mt	Mt_i	18	helicase domain-containing protein / pentatricopeptide (PPR) repeat-containing protein [Arabidopsis thaliana]	2	Gm		29	helicase domain-containing protein / pentatricopeptide (PPR) repeat-containing protein [Arabidopsis thaliana]
2	Mt	Mt_i	19	G10 family protein [Arabidopsis thaliana]	2	Gm		30	putative G10 protein [Oryza sativa (japonica cultivar-group)]
					2	Gm		31	No hits
					2	Gm		32	No hits
2	Mt	Mt_i	20	No hits
										2	Mt	Mt_ii	14	exostosin family protein [Arabidopsis thaliana]
										2	Mt	Mt_ii	15	glycoside hydrolase family 28 protein / polygalacturonase (pectinase) family protein [Arabidopsis thaliana]
										2	Mt	Mt_ii	16	No hits
										2	Mt	Mt_ii	17	glycoside hydrolase family 28 protein / polygalacturonase (pectinase) family protein [Arabidopsis thaliana]
2	Mt	Mt_i	21	heat shock transcription factor family protein [Arabidopsis thaliana]	2	Gm		33	heat shock transcription factor family protein [Arabidopsis thaliana]
					2	Gm		34	rapid alkalinization factor 1 [Solanum chacoense]	2	Mt	Mt_ii	18	rapid alkalinization factor 1 [Solanum chacoense]
2	Mt	Mt_i	22	adenosylhomocysteinase [Medicago truncatula]	2	Gm		35	adenosylhomocysteinase [Medicago truncatula]	2	Mt	Mt_ii	19	adenosylhomocysteinase [Medicago truncatula]
2	Mt	Mt_i	23	No hits
2	Mt	Mt_i	24	glycine hydroxymethyltransferase, putative / serine hydroxymethyltransferase, putative / serine/threonine aldolase, putative [Arabidopsis thaliana]	2	Gm		36	glycine hydroxymethyltransferase, putative / serine hydroxymethyltransferase, putative / serine/threonine aldolase, putative [Arabidopsis thaliana]	2	Mt	Mt_ii	20	glycine hydroxymethyltransferase, putative / serine hydroxymethyltransferase, putative / serine/threonine aldolase, putative [Arabidopsis thaliana]
2	Mt	Mt_i	25	DNA-binding bromodomain-containing protein [Arabidopsis thaliana]
2	Mt	Mt_i	26	hypothetical protein At2g31080 [imported] - Arabidopsis thaliana
2	Mt	Mt_i	27	Chloroplast 50S ribosomal protein L16
										2	Mt	Mt_ii	21	DNA repair-recombination protein (RAD50) [Arabidopsis thaliana]
										2	Mt	Mt_ii	22	DNA repair-recombination protein (RAD50) [Arabidopsis thaliana]
										2	Mt	Mt_ii	23	Werner Syndrome-like exonuclease (WEX) [Arabidopsis thaliana]
										2	Mt	Mt_ii	24	AUXIN-INDUCED PROTEIN X10A
										2	Mt	Mt_ii	25	AUXIN-INDUCED PROTEIN X10A
										2	Mt	Mt_ii	26	AUXIN-INDUCED PROTEIN 6B
										2	Mt	Mt_ii	27	AUXIN-INDUCED PROTEIN 6B
										2	Mt	Mt_ii	28	AUXIN-INDUCED PROTEIN 6B
										2	Mt	Mt_ii	29	AUXIN-INDUCED PROTEIN X10A
										2	Mt	Mt_ii	30	AUXIN-INDUCED PROTEIN X10A
										2	Mt	Mt_ii	31	AUXIN-INDUCED PROTEIN 6B
										2	Mt	Mt_ii	32	AUXIN-INDUCED PROTEIN X10A
										2	Mt	Mt_ii	33	AUXIN-INDUCED PROTEIN X10A
										2	Mt	Mt_ii	34	ubiquitin family protein [Arabidopsis thaliana]
										2	Mt	Mt_ii	35	sugar transporter family protein [Arabidopsis thaliana]
					2	Gm		37	subtilisin-like protease [Glycine max]
					2	Gm		38	unknown [Arabidopsis thaliana]	2	Mt	Mt_ii	36	NAD-dependent epimerase/dehydratase family protein [Arabidopsis thaliana]
					2	Gm		39	Chalcone synthase 5 (Naringenin-chalcone synthase 5)
					2	Gm		40	chalcone synthase CHS3 [Glycine max]
					2	Gm		41	Chalcone synthase 1 (Naringenin-chalcone synthase 1)
					2	Gm		42	Chalcone synthase 1 (Naringenin-chalcone synthase 1)
					2	Gm		43	RNA recognition motif (RRM)-containing protein [Arabidopsis thaliana]
					2	Gm		44	DnaJ-like protein [Arabidopsis thaliana]
					2	Gm		45	Cytochrome P450 71D10
					2	Gm		46	fatty acid elongase-like protein (cer2-like) [Arabidopsis thaliana]
					2	Gm		47	transferase family protein [Arabidopsis thaliana]
										2	Mt	Mt_ii	37	hypothetical protein [Arabidopsis thaliana]
										2	Mt	Mt_ii	38	No hits
										2	Mt	Mt_ii	39	glycine-rich RNA-binding protein - garden pea
2	Mt	Mt_i	28	At5g48610-like protein [Arabidopsis thaliana]	2	Gm		48	unknown protein [Oryza sativa (japonica cultivar-group)]	2	Mt	Mt_ii	40	contains ESTs AU057282(S21302),AU057281(S21302)~similar to Arabidopsis thaliana chromosome 3, At3g59780~unknown protein [Oryza sativa (japonica cultivar-group)]
2	Mt	Mt_i	29	seed maturation protein PM35 [Glycine max]
2	Mt	Mt_i	30	No hits
2	Mt	Mt_i	31	putative RING3 protein [Oryza sativa (japonica cultivar-group)]
										2	Mt	Mt_ii	41	F7F22.15 [Arabidopsis thaliana]
										2	Mt	Mt_ii	42	expressed protein [Arabidopsis thaliana]
										2	Mt	Mt_ii	43	No hits
										2	Mt	Mt_ii	44	cysteine desulfurase, putative [Arabidopsis thaliana]
										2	Mt	Mt_ii	45	expressed protein [Arabidopsis thaliana]
										2	Mt	Mt_ii	46	hypothetical protein AT4g30990 [imported] - Arabidopsis thaliana
										2	Mt	Mt_ii	47	P0712E02.4 [Oryza sativa (japonica cultivar-group)]
										2	Mt	Mt_ii	48	unknown [Arabidopsis thaliana]
										2	Mt	Mt_ii	49	putative gag-pol polyprotein [Zea mays]
										2	Mt	Mt_ii	50	glutamic acid-rich protein cNBL1700 [Trichinella spiralis]
										2	Mt	Mt_ii	51	No hits
					2	Gm		49	syringolide-induced protein 1-3-1A [Glycine max]
					2	Gm		50	chalcone synthase CHS3 [Glycine max]
					2	Gm		51	chalcone synthase CHS4 [Glycine max]
					2	Gm		52	hypothetical protein [Glycine max]
					2	Gm		53	Chalcone synthase 2 (Naringenin-chalcone synthase 2)
					2	Gm		54	Chalcone synthase 1 (Naringenin-chalcone synthase 1)	2	Mt	Mt_ii	52	Chalcone synthase 1A (Naringenin-chalcone synthase 1A)
										2	Mt	Mt_ii	53	Chalcone synthase 1B (Naringenin-chalcone synthase 1B)
					2	Gm		55	subtilisin-like protease [Glycine max]
					2	Gm		56	unknown [Arabidopsis thaliana]
					2	Gm		57	Chalcone synthase 5 (Naringenin-chalcone synthase 5)
					2	Gm		58	chalcone synthase CHS3 [Glycine max]
					2	Gm		59	Chalcone synthase 1 (Naringenin-chalcone synthase 1)
					2	Gm		60	CBL-interacting protein [Glycine max]
2	Mt	Mt_i	32	putative beta-galactosidase [Glycine max]	2	Gm		61	putative beta-galactosidase [Glycine max]
2	Mt	Mt_i	33	putative spermine/spermidine synthase [Glycine max]	2	Gm		62	putative spermine/spermidine synthase [Glycine max]
					2	Gm		63	reverse transcriptase - beet retrotransposon (fragment)
					2	Gm		64	putative spermine/spermidine synthase [Glycine max]
2	Mt	Mt_i	34	putative Rab geranylgeranyl transferase type II beta subunit [Glycine max]	2	Gm		65	putative Rab geranylgeranyl transferase type II beta subunit [Glycine max]
2	Mt	Mt_i	35	putative protein [Arabidopsis thaliana]
2	Mt	Mt_i	36	At4g26580 [Arabidopsis thaliana]
2	Mt	Mt_i	37	gag/pol polyprotein - maize retrotransposon Hopscotch
										2	Mt	Mt_ii	54	expressed protein [Arabidopsis thaliana]
										2	Mt	Mt_ii	55	TATA-binding protein-associated factor TAFII55 family protein [Arabidopsis thaliana]
2	Mt	Mt_i	38	putative protein [Arabidopsis thaliana]	2	Gm		66	CHX3 [Glycine max]	2	Mt	Mt_ii	56	cation/hydrogen exchanger, putative (CHX4) [Arabidopsis thaliana]
2	Mt	Mt_i	39	unknown [Glycine max]	2	Gm		67	unknown [Glycine max]
					2	Gm		68	unknown [Glycine max]
2	Mt	Mt_i	40	putative ARP2/3 complex 20 kDa subunit, 3'-partial [Oryza sativa (japonica cultivar-group)]	2	Gm		69	ARPC p20 [Glycine max]
					2	Gm		70	putative reverse transcriptase [Oryza sativa (japonica cultivar-group)]
2	Mt	Mt_i	41	RabGAP/TBC domain-containing protein [Arabidopsis thaliana]	2	Gm		71	RabGAP/TBC domain-containing protein [Arabidopsis thaliana]
2	Mt	Mt_i	42	hypothetical protein AT4g02210 [imported] - Arabidopsis thaliana
2	Mt	Mt_i	43	unknown protein [Arabidopsis thaliana]
2	Mt	Mt_i	44	ubiquitin-like protein [Arabidopsis thaliana]	2	Gm		72	small ubiquitin-like modifier 2 (SUMO) [Arabidopsis thaliana]	2	Mt	Mt_ii	57	RabGAP/TBC domain-containing protein [Arabidopsis thaliana]
										2	Mt	Mt_ii	58	phytase [Glycine max]
										2	Mt	Mt_ii	59	serine/threonine protein phosphatase family protein [Arabidopsis thaliana]
					2	Gm		73	No hits
					2	Gm		74	No hits
2	Mt	Mt_i	45	expressed protein [Arabidopsis thaliana]	2	Gm		75	expressed protein [Arabidopsis thaliana]
2	Mt	Mt_i	46	No hits
2	Mt	Mt_i	47	ubiquitin-associated (UBA)/TS-N domain-containing protein [Arabidopsis thaliana]	2	Gm		76	ubiquitin-associated (UBA)/TS-N domain-containing protein [Arabidopsis thaliana]
2	Mt	Mt_i	48	hypothetical protein T6G15.150 - Arabidopsis thaliana
2	Mt	Mt_i	49	No hits	2	Gm		77	No hits
2	Mt	Mt_i	50	glycosyl hydrolase family 17 protein [Arabidopsis thaliana]	2	Gm		78	hypothetical protein T6G15.150 - Arabidopsis thaliana
2	Mt	Mt_i	51	glycosyl hydrolase family protein 17 [Arabidopsis thaliana]	2	Gm		79	No hits
2	Mt	Mt_i	52	No hits
2	Mt	Mt_i	53	glycosyl hydrolase family protein 17 [Arabidopsis thaliana]
2	Mt	Mt_i	54	probable gibberellin-regulated protein [imported] - Arabidopsis thaliana
2	Mt	Mt_i	55	expressed protein [Arabidopsis thaliana]
2	Mt	Mt_i	56	No hits
					2	Gm		80	protease inhibitor/seed storage/lipid transfer protein (LTP) family protein [Arabidopsis thaliana]
					2	Gm		81	No hits
					2	Gm		82	expressed protein [Arabidopsis thaliana]
					2	Gm		83	carbohydrate oxidase [Lactuca sativa]
					2	Gm		84	No hits
					2	Gm		85	kelch repeat-containing F-box family protein [Arabidopsis thaliana]
					2	Gm		86	DEAD box RNA helicase, putative [Arabidopsis thaliana]
					2	Gm		87	hypothetical protein PGEC160O2.3 [Solanum demissum]
					2	Gm		88	Serine/threonine protein phosphatase PP2A catalytic subunit
